# Supplementary material for: Mediterranean Plants with Antimicrobial Activity against Staphylococcus aureus, a Meta-Analysis for Green Veterinary Pharmacology Applications
Source: Microorganisms. 2023 Sep 9;11(9):2264. doi: 10.3390/microorganisms11092264 (PMC10534841; doi:10.3390/microorganisms11092264)
Supplement: Supplementary file 1 [file microorganisms-11-02264-s001.zip]

Archive with 1 entries (1 files):
- microorganisms-2554692-supplementary.xlsx
