# Supplementary material for: Mediterranean Plants with Antimicrobial Activity against Staphylococcus aureus, a Meta-Analysis for Green Veterinary Pharmacology Applications
Source: Microorganisms. 2023 Sep 9;11(9):2264. doi: 10.3390/microorganisms11092264 (PMC10534841; doi:10.3390/microorganisms11092264)
Supplement: Supplementary file 1 [file microorganisms-11-02264-s001.zip › microorganisms-2554692-supplementary.xlsx]

## Sheet: Rev1
	Plant name	DOI/PMID	Title		MIC
				Extraction method	mg/ml
A1	Cinnamomum camphora	10.1111/lam.13610	Antimicrobial and anti-dust mite efficacy of Cinnamomum camphora chvar. Borneol essential oil using pilot-plant neutral cellulase-assisted steam distillation	cellulase-assisted steam distillation (NCSD)	7
A2	Cinnamomum camphora	10.3390/antibiotics9110765	Chemical Composition and Antimicrobial Activity of Selected Essential Oils against Staphylococcus spp. Isolated from Human Semen	NI	25
A3	Cinnamomum camphora	10.1155/2015/265425	Evaluation of Antibacterial Activity of Some Traditionally Used Medicinal Plants against Human Pathogenic Bacteria	Ethanol	3.125
A4	Cinnamomum camphora	10.1016/j.jep.2020.112652	Metabolomics analysis to evaluate the antibacterial activity of the essential oil from the leaves of Cinnamomum camphora (Linn.) Presl	Hydrodistillation	0.8									notes
A5	Cinnamomum camphora	10.1177/1934578X1000501123	Volatiles from steam-distilled leaves of some plant species from Madagascar and New Zealand and evaluation of their biological activity	Hydrodistillation	0.089
A6	Cinnamomum camphora	10.26355/eurrev_202208_29404	GC-MS and in vitro antibacterial potential of Cinnamomum camphora essential oil against some clinical antibiotic-resistant bacterial isolates	Water	62.5
A7	Cinnamomum camphora	10.26355/eurrev_202208_29404	GC-MS and in vitro antibacterial potential of Cinnamomum camphora essential oil against some clinical antibiotic-resistant bacterial isolates	Water	10.04
A8	Cinnamomum camphora	10.1002/cbdv.202100201	Study on the Composition and Physiological Activity of the Essential Oils and Extracts of Cinnamomum camphora Fruit	Hydrodistillation	0.08	13.5793
B1	Cistus monspeliensis	10.1155/2022/7467279	Molecular Characterization of Gene-Mediated Resistance and Susceptibility of ESKAPE Clinical Isolates to Cistus monspeliensis L. and Cistus salviifolius L. Extracts	Methanol	0.01
B2	Cistus monspeliensis	10.1371/journal.pone.0207574	Mediterranean herb extracts inhibit microbial growth of representative oral microorganisms and biofilm formation of Streptococcus mutans	Methanol	0.6
B3	Cistus monspeliensis	ISSN- 0975 1556	Antibacterial and antifungal activities of ethanol extracts of Halimium halimifolium, Cistus salviifolius and Cistus monspeliensis	Ethanol	1.562
B4	Cistus monspeliensis	10.1080/09603123.2022.2133096	Biological activities and determination of the mode of action of Tunisian Globularia alypum and Cistus monspeliensis ethanolic extracts	Ethanol		0.724
C1	Cistus salviifolius	10.1155/2022/7467279	Molecular Characterization of Gene-Mediated Resistance and Susceptibility of ESKAPE Clinical Isolates to Cistus monspeliensis L. and Cistus salviifolius L. Extracts	Methanol	0.1
C2	Cistus salviifolius	ISSN- 0975 1556	Antibacterial and antifungal activities of ethanol extracts of Halimium halimifolium, Cistus salviifolius and Cistus monspeliensis	Ethanol	1.562	0.831
D1	Cytinus hypocistis	10.1186/s12906-019-2487-7	Tannin profile, antioxidant properties, and antimicrobial activity of extracts from two Mediterranean species of parasitic plant Cytinus	Solvent (cyclohexane)	0.125
E1	Myrtus communis	10.1016/j.fitote.2003.12.013	Antibacterial screening of plants used in Iranian folkloric medicine	Methanol	0.62
E2	Myrtus communis	10.1080/0972060X.2017.1331141	In Vitro Phototoxicity and Antimicrobial Activity of Volatile Oil Obtained from Some Aromatic Plants	Hydrodistillation	0.062
E3	Myrtus communis	10.1177/1082013211398803	Chemical composition and antimicrobial effects of essential oils of Eucalyptus globulus, Myrtus communis and Satureja hortensis against Escherichia coli O157:H7 and Staphylococcus aureus in minced beef	Hydrodistillation	1.2
E4	Myrtus communis	10.1177/2515690X19886276	Investigating In Vitro Antibacterial Activities of Medicinal Plants Having Folkloric Repute in Ethiopian Traditional Medicine.	Methanol	0.8
E5	Myrtus communis	PMID: 30127807	Phytoniosome: a Novel Drug Delivery for Myrtle Extract.	Ethanol	0.125
E6	Myrtus communis	10.1076/phbi.39.5.399.5889	Antibacterial activity of the crude extracts and fractionated constituents of Myrtus communis	Methanol	0.025
E7	Myrtus communis	10.23751/pn.v24i1.11721	Chemical Characterization, Evaluation of the Antibacterial and Antioxidant Activities of the Essential Oil of Algerian (Myrtus communis L).	Hydrodistillation	1.04
E8	Myrtus communis	10.24264/icams-2020.II.13	Effect of essential oils on some pathogens that cause eczema	Water	0.00128
E9	Myrtus communis	10.33640/2405-609X.1546	Chemical composition and antibacterial activity of the essential oil of Myrtus communis leaves	Hydrodistillation	1.32
E10	Myrtus communis	10.3923/ajps.2009.551.556	Effects of sub-inhibitory concentrations of myrtus communis leave extracts on the induction of free radicals in Staphylococcus aureus; A possible mechanism for the antibacterial action	Solvent (chlorophorm)	0.01
E11	Myrtus communis	10.24264/icams-2018.IV.2	The antimicrobial activities of myrtus communis and micromeria fruticosa essential oils	Water	0.1
E12	Myrtus communis	10.4103/0972-0707.139836	Chemical constituent and antimicrobial effect of essential oil from Myrtus communis leaves on microorganisms involved in persistent endodontic infection compared to two common endodontic irrigants: An in vitro study	Hydrodistillation	3.2e-05
E13	Myrtus communis	10.1186/s12906-020-2863-3	Gc-ms analysis of myrtus communis extract and its antibacterial activity against gram-positive bacteria	Ethanol	0.0097
E14	Myrtus communis	10.1186/s12906-022-03583-4	Chemical composition, antibiofilm, cytotoxic, and anti-acetylcholinesterase activities of Myrtus communis L. leaves essential oil	Hydrodistillation	5	0.736644
F1	Origanum vulgare	10.3390/molecules25204862	Chemical Composition and Bioactivity of Essential Oil of Ten Labiatae Species.	Hydrodistillation	0.002
F2	Origanum vulgare	10.4315/0362-028X.JFP-15-172	Effects of the essential oil from origanum vulgare L. on survival of pathogenic bacteria and starter lactic acid bacteria in semihard cheese broth and slurry	Hydrodistillation	0.0025
F3	Origanum vulgare	10.34172/apb.2021.028	Anti-microbial potential of nano-emulsion form of essential oil obtained from aerial parts of origanum Vulgare L. as food additive	Hydrodistillation	0.312
F4	Origanum vulgare	10.1177/1934578x1601100641	Essential Oil from Origanum vulgare Completely Inhibits the Growth of Multidrug-Resistant Cystic Fibrosis Pathogens	Hydrodistillation	0.005
F5	Origanum vulgare	10.1186/s13568-019-0764-y	Chemical profiling, biostatic and biocidal dynamics of Origanum vulgare L. essential oil	Hydrodistillation	1.18
F6	Origanum vulgare	10.1016/j.ifset.2017.03.003	Efficiency of Ohmic assisted hydrodistillation for the extraction of essential oil from oregano (Origanum vulgare subsp viride) spices	Hydrodistillation	0.00625
F7	Origanum vulgare	10.1155/2019/8928306	Antimicrobial efficiency of essential oils from traditional medicinal plants of asir region, Saudi Arabia, over drug resistant isolates	Hydrodistillation	0.025
F8	Origanum vulgare	10.1021/jf063295u	Vapor-phase activities of cinnamon, thyme, and oregano essential oils and key constituents against foodborne microorganism	NI	1.3e-05
F9	Origanum vulgare	10.3389/fmicb.2021.741861	A Carvacrol-Rich Essential Oil Extracted From Oregano (Origanum vulgare “Hot & Spicy”) Exerts Potent Antibacterial Effects Against Staphylococcus aureus	Hydrodistillation	0.125
F10	Origanum vulgare	10.1016/j.foodcont.2016.10.043	Effects of oregano essential oil and carvacrol on biofilms of Staphylococcus aureus from food-contact surfaces	Hydrodistillation	0.005
F11	Origanum vulgare	Journal of Food, Agriculture & Environment, Vol.8 (2), April 201	The antibacterial activity of essential oil of oregano (Origanum vulgare L.)	Hydrodistillation	0.25
F12	Origanum vulgare	10.2298/ABS1302639S	INVESTIGATION ON ANTIBACTERIAL SYNERGISM OF ORIGANUM VULGARE AND THYMUS VULGARIS ESSENTIAL OILS	Hydrodistillation	0.0005
F13	Origanum vulgare	10.3390/pr9061032	Optimization of extraction of phenolic compounds with antimicrobial properties from origanum vulgare	Supercritical fluid extraction	0.147
F14	Origanum vulgare	10.1590/S1517-83822012000300039	COMBINATION OF ORIGANUM VULGARE L. ESSENTIAL OIL AND LACTIC ACID TO INHIBIT STAPHYLOCOCCUS AUREUS IN MEAT BROTH AND MEAT MODEL	Hydrodistillation	0.0006
F15	Origanum vulgare	10.1111/jam.13413	Origanum vulgare essential oil affects pathogens causing vaginal infections	NI	0.044
F16	Origanum vulgare	10.3390/antibiotics11111572	An Optimization of Oregano, Thyme, and Lemongrass Essential Oil Blend to Simultaneous Inactivation of Relevant Foodborne Pathogens by Simplex–Centroid Mixture Design	NI	0.5
F17	Origanum vulgare	10.1016/j.foodcont.2013.03.020	Biological activities of the extracts from wild growing Origanum vulgare L	Hydrodistillation	1.2
F18	Origanum vulgare	10.1016/j.foodcont.2013.03.020	Biological activities of the extracts from wild growing Origanum vulgare L	Hydrodistillation	0.3
F19	Origanum vulgare	10.1016/j.foodcont.2013.03.020	Biological activities of the extracts from wild growing Origanum vulgare L	Hydrodistillation	0.3
F20	Origanum vulgare	10.2754/avb201180040343	In vitro combined effect of oregano essential oil and caprylic acid against salmonella serovars, escherichia coli O157:H7, staphylococcus aureus and listeria monocytogenes	NI	0.00048
F21	Origanum vulgare	10.1016/j.foodcont.2008.03.007	Antimicrobial properties of selected essential oils in vapour phase against foodborne bacteria	Hydrodistillation	0.17
F22	Origanum vulgare	10.1371/journal.pone.0207574	Mediterranean herb extracts inhibit microbial growth of representative oral microorganisms and biofilm formation of Streptococcus mutans	Methanol	1.25
F23	Origanum vulgare	10.1590/S1517-83822009000200032	Combined application of origanum vulgare l. essential oil and acetic acid for controlling the growth of staphylococcus aureus in foods	NI	0.00125
F24	Origanum vulgare	10.9734/JPRI/2020/v32i3230927	Use of Origanum vulgare Essential Oil as an Antibacterial Additive in the Preservation of Minced Meat		0.25
F25	Origanum vulgare	10.1590/S1516-89132009000100006	Effectiveness of Origanum vulgare L. and Origanum majorana L. Essential oils in Inhibiting the Growth of Bacterial Strains Isolated from the Patients with Conjunctivitis	NI	0.01
F26	Origanum vulgare	10.1590/S0101-20612008000200023	Interference of heating on the antimicrobial activity and chemical composition of Origanum vulgare L. (Lamiaceae) essential oil	Hydrodistillation	0.02
F27	Origanum vulgare	10.1016/j.foodchem.2018.06.140	Essential oils encapsulated in polymer-based nanocapsules as potential candidates for application in food preservation	Hydrodistillation	4
F28	Origanum vulgare	JOURNAL OF ENVIRONMENTAL PROTECTION AND ECOLOGY, vol.15, no.3A, pp.1283-1292, 2014	Chemical analysis and antimicrobial activities of the origanum vulgare subsp. Hirtum	Methanol	1
F28	Origanum vulgare	JOURNAL OF ENVIRONMENTAL PROTECTION AND ECOLOGY, vol.15, no.3A, pp.1283-1292, 2014	Chemical analysis and antimicrobial activities of the origanum vulgare subsp. Hirtum	Ethanol
F28	Origanum vulgare	JOURNAL OF ENVIRONMENTAL PROTECTION AND ECOLOGY, vol.15, no.3A, pp.1283-1292, 2014	Chemical analysis and antimicrobial activities of the origanum vulgare subsp. Hirtum	Water
F29	Origanum vulgare	10.1089/jmf.2013.0079	Essential Oil Composition and Antibacterial Activity of Origanum vulgare subsp. glandulosum Desf. at Different Phenological Stages	Hydrodistillation	0.25
F30	Origanum vulgare	10.1080/22311866.2012.10719143	Antibacterial Activity of Origanum vulgare L. Populations of Indian origin	Hydrodistillation	0.16
F31	Origanum vulgare	10.1590/S0102-695X2011005000165	Composition, antioxidant and chemotherapeutic properties of the essential oils from two Origanum species growing in Pakistan	Hydrodistillation	0.21
F32	Origanum vulgare	10.1590/S0102-695X2009000200010	Antibacterial activity of the essential oil of Origanum vulgare L. (Lamiaceae) against bacterial multiresistant strains isolated from nosocomial patients	Hydrodistillation	2.5
F33	Origanum vulgare	10.1016/j.foodres.2012.06.016	Combined antimicrobial effect of essential oils and bacteriocins against foodborne pathogens and food spoilage bacteria	NI	0.5
F34	Origanum vulgare	10.4328/JCAM.6132	Antimicrobial activities of essential oils on microorganisms isolated from radiation dermatitis	Hydrodistillation	0.404
F36	Origanum vulgare	10.3390/antibiotics10121460	New Perspective of Origanum vulgare L. and Satureja montana L. Essential Oils as Bovine Mastitis Treatment Alternatives	Hydrodistillation	3.125
F37	Origanum vulgare	10.12944/CRNFSJ.5.2.07	Mode of Antimicrobial Action of Origanum Vulgare Essential Oil Against Clinical Pathogens	Hydrodistillation	0.064
F38	Origanum vulgare	10.1016/j.anaerobe.2011.03.024	Antibacterial activities of essential oils from eight Greek aromatic plants against clinical isolates of Staphylococcus aureus	Hydrodistillation	0.512	3.28495
F39	Origanum vulgare	10.37358/rc.19.5.7206	Chemical composition and antimicrobial activity of essential oil of romanian origanum vulgare	Hydrodistillation	20	1.02188
G1	Pistacia lentiscus	10.3390/app12105038	In Vitro Antioxidant, Antibacterial and Mechanisms of Action of Ethanolic Extracts of Five Tunisian Plants against Bacteria	Ethanol	12
G2	Pistacia lentiscus	10.1080/0972060X.2013.862074	The Antimicrobial Activity of the Essential Oil of Pistacia lentiscus var. Chia	Hydrodistillation	2.25
G3	Pistacia lentiscus	10.7324/JAPS.2015.50607	Bacteriostatic and Bactericidal Profile of Leaves and Twigs Essential oils of Moroccan Pistacia lentiscus L.	Hydrodistillation	20
G4	Pistacia lentiscus	Advances in Environmental Biology 5(2):469-476	Study of antimicrobial activity of secondary metabolites extracted from spontaneous plants from the area of Laghouat, Algeria	Hydrodistillation	2.5
H1	Pistacia terebinthus	10.1186/s12906-016-1135-8	Chemical composition and in vitro antibacterial activity of Pistacia terebinthus essential oils derived from wild populations in Kosovo	Hydrodistillation	1.28
H2	Pistacia terebinthus	10.1186/s12906-016-1135-8	Chemical composition and in vitro antibacterial activity of Pistacia terebinthus essential oils derived from wild populations in Kosovo	Hydrodistillation	2.56
I1	Rosmarinus officinalis	10.1016/j.jep.2008.05.005	Effects of extracts from Italian medicinal plants on planktonic growth, biofilm formation and adherence of methicillin-resistant Staphylococcus aureus	Ethanol	0.512
I2	Rosmarinus officinalis	10.1038/s41598-022-07298-x	Seasonal variability in essential oil composition and biological activity of Rosmarinus officinalis L. accessions in the western Himalaya	Hydrodistillation	40
I3	Rosmarinus officinalis	10.3390/ph13110369	Biofilm Inhibition and Eradication Properties of Medicinal Plant Essential Oils against Methicillin-Resistant Staphylococcus aureus Clinical Isolates.	NI	1.56
I4	Rosmarinus officinalis	10.1155/2021/1305264	The Synergistic Effect of Three Essential Oils against Bacteria Responsible for the Development of Lithiasis Infection: An Optimization by the Mixture Design	Hydrodistillation
I5	Rosmarinus officinalis	10.1016/j.heliyon.2020.e03303	In vitro antibacterial activity of medicinal plants against biofilm-forming methicillin-resistant Staphylococcus aureus: efficacy of Moringa stenopetala and Rosmarinus officinalis extracts	Ethanol	1
I6	Rosmarinus officinalis	10.1016/j.heliyon.2020.e03303	In vitro antibacterial activity of medicinal plants against biofilm-forming methicillin-resistant Staphylococcus aureus: efficacy of Moringa stenopetala and Rosmarinus officinalis extracts	Ethanol	2
I7	Rosmarinus officinalis	10.1016/j.heliyon.2020.e03303	In vitro antibacterial activity of medicinal plants against biofilm-forming methicillin-resistant Staphylococcus aureus: efficacy of Moringa stenopetala and Rosmarinus officinalis extracts	Ethanol	1
I8	Rosmarinus officinalis	10.1016/j.heliyon.2020.e03303	In vitro antibacterial activity of medicinal plants against biofilm-forming methicillin-resistant Staphylococcus aureus: efficacy of Moringa stenopetala and Rosmarinus officinalis extracts	Ethanol	2
I9	Rosmarinus officinalis	10.1016/j.heliyon.2020.e03303	In vitro antibacterial activity of medicinal plants against biofilm-forming methicillin-resistant Staphylococcus aureus: efficacy of Moringa stenopetala and Rosmarinus officinalis extracts	Ethanol	1
I10	Rosmarinus officinalis	10.4315/0362-028X-67.6.1252	In vitro antimicrobial activity of essential oils from aromatic plants against selected foodborne pathogens	Hydrodistillation	0.003
I11	Rosmarinus officinalis	10.4315/0362-028X-67.6.1252	In vitro antimicrobial activity of essential oils from aromatic plants against selected foodborne pathogens	Hydrodistillation	0.003
I12	Rosmarinus officinalis	10.4315/0362-028X-67.6.1252	In vitro antimicrobial activity of essential oils from aromatic plants against selected foodborne pathogens	Hydrodistillation	0.004
I13	Rosmarinus officinalis	10.4315/0362-028X-67.6.1252	In vitro antimicrobial activity of essential oils from aromatic plants against selected foodborne pathogens	Hydrodistillation	0.005
I14	Rosmarinus officinalis	10.1016/j.foodchem.2005.10.011	Antimicrobial activities of methanol extracts and essential oils of Rosmarinus officinalis, depending on location and seasonal variations	Methanol	10
I15	Rosmarinus officinalis	10.1089/fpd.2012.1258	Rosmarinus officinalis L. Essential Oil and Its Majority Compound 1,8-Cineole at Sublethal Amounts Induce No Direct and Cross Protection in Staphylococcus aureus ATCC 6538	Hydrodistillation	0.02
I16	Rosmarinus officinalis	10.1016/j.eujim.2020.101192	Antioxidant, cytotoxic and antibacterial activity of Rosmarinus officinalis L. essential oil against bacteria isolated from urinary tract infection	Water	0.16
I17	Rosmarinus officinalis	Pak J Pharm Sci. 2015 Jan;28(1 Suppl):363-9.	Antimicrobial and antioxidant activities and chemical characterization of essential oils of Thymus vulgaris, Rosmarinus officinalis, and Origanum majorana from northeastern Mexico	Hydrodistillation
I18	Rosmarinus officinalis	10.3390/antibiotics10050546	Antimicrobial Activity of Selected Essential Oils against Selected Pathogenic Bacteria: In Vitro Study	Supecritical	1.4
I19	Rosmarinus officinalis	10.1371/journal.pone.0207574	Mediterranean herb extracts inhibit microbial growth of representative oral microorganisms and biofilm formation of Streptococcus mutans	Methanol	0.6
I20	Rosmarinus officinalis	10.3390/app12105038	In Vitro Antioxidant, Antibacterial and Mechanisms of Action of Ethanolic Extracts of Five Tunisian Plants against Bacteria	Ethanol	3.84
I21	Rosmarinus officinalis	ISSN Online: 1814–9596	Antimicrobial Activity of Selected Plant Spices Marketed in the West Anatolia	Ethanol	4.56
I22	Rosmarinus officinalis	10.3923/jbs.2010.325.332	Evaluation of antibacterial and antioxidant activities of methanolic extracts of some medicinal plants in northern part of Jordan	Methanol	1.2
I23	Rosmarinus officinalis	10.1186/s12944-017-0580-9	Chemical composition, anti-biofilm activity and potential cytotoxic effect on cancer cells of Rosmarinus officinalis L. essential oil from Tunisia.	Hydrodistillation	0.0025
I24	Rosmarinus officinalis	10.1186/s12944-017-0580-9	Chemical composition, anti-biofilm activity and potential cytotoxic effect on cancer cells of Rosmarinus officinalis L. essential oil from Tunisia.	Hydrodistillation	0.000625
I25	Rosmarinus officinalis	10.5650/jos.ess14209	In vitro antibacterial and chemical properties of essential oils including native plants from Brazil against pathogenic and resistant bacteria.	Hydrodistillation	8.6
I26	Rosmarinus officinalis	ISSN: 0717-7917	Antibacterial potential of non-volatile constituents of Rosmarinus officinalis against 37 clinical isolates of multidrug-resistant bacteria	Hydrodistillation	0.2
I27	Rosmarinus officinalis	Oskay M, Oskay D and Kalyoncu F / IJPR (2009), 8 (4): 293-300	Activity of Some Plant Extracts Against Multi-Drug Resistant Human Pathogens	Ethanol	8.6
I28	Rosmarinus officinalis	10.1080/10412905.2014.964426	Chemical composition and antimicrobial activity of nine essential oils obtained by steam distillation of plants from the Souss-Massa Region (Morocco)	Hydrodistillation	0.0228
I29	Rosmarinus officinalis	10.1080/13880200701213047	Antimicrobial screening of some Turkish medicinal plants	Ethanol	9.4
I30	Rosmarinus officinalis	10.1016/S1995-7645(10)60049-1	Antibacterial activity of Rosmarinus officinalis L. alone and in combination with cefuroxime against methicillin-resistant Staphylococcus aureus	Ethanol	0.39
I31	Rosmarinus officinalis	10.1016/S1995-7645(10)60049-1	Antibacterial activity of Rosmarinus officinalis L. alone and in combination with cefuroxime against methicillin-resistant Staphylococcus aureus	Ethanol	3.13
I32	Rosmarinus officinalis	10.1016/j.bse.2022.104507	GC-MS analysis and antimicrobial activities of a Rosmarinus officinalis L. essential oil from Kashan Region (Iran)	Hydrodistillation	0.125
I33	Rosmarinus officinalis	10.1016/j.jevs.2021.103840	In Vitro Antimicrobial Activity of Selected Essential Oils Against Endometritis-Causing Microorganisms in Mares	NI	7.5
I34	Rosmarinus officinalis	10.33640/2405-609X.3264	Controlling the Heterogeneous Vancomycin Intermediated Staphylococcus aureus (hVISA) Through the Use of Rosmarinus officinalis L. Leaves Extract	Ethanol	0.7
I35	Rosmarinus officinalis	10.47750/pnr.2022.13.04.028	Antibacterial effects of the extracts of rosemary (Rosmarinus officinalis L.) Leaves on three multidrug resistant bacterial isolates using nanoparticle size technique	Hydrodistillation	0.05
I36	Rosmarinus officinalis	10.1016/j.synres.2019.100057	Synergistic antibacterial effects of Moroccan Artemisia herba alba, Lavandula angustifolia and Rosmarinus officinalis essential oils	Hydrodistillation	0.00133
I37	Rosmarinus officinalis	10.26655/JMCHEMSCI.2020.2.2	Antimicrobial effects of Rosmarinus officinalis methanolic extract on Staphylococcus aureus, Bacillus cereus, Escherichia coli and Pseudomonas aeruginosa in laboratory conditions	Methanol	25
I38	Rosmarinus officinalis	10.1016/j.imu.2017.10.005	Antibacterial and antioxidant strategies for acne treatment through plant extracts	Methanol	0.0781
I39	Rosmarinus officinalis	10.1016/j.micpath.2017.08.015	Chemical composition of Mentha pulegium and Rosmarinus officinalis essential oils and their antileishmanial, antibacterial and antioxidant activities	Hydrodistillation	2
I40	Rosmarinus officinalis	10.1016/j.micpath.2017.08.015	Chemical composition of Mentha pulegium and Rosmarinus officinalis essential oils and their antileishmanial, antibacterial and antioxidant activities	Hydrodistillation	2
I41	Rosmarinus officinalis	Arab Gulf Journal of Scientific Research - Volume 35, Issue 1, pp. 46-53 - published 2017-01-0	Antibacterial activity of medicinal plants extracts; rosmarinus officinalis and nerium oleander	Methanol	0.4
I42	Rosmarinus officinalis	Journal of Chemical and Pharmaceutical Research - Volume 7, Issue 10, pp. 285-289 - published 2015-01-01	Antistaphylococcal synergistic interaction between the essential oil of Rosmarinus officinalis L. and ciprofloxacin	Hydrodistillation	0.5
I43	Rosmarinus officinalis	Journal of Food, Agriculture and Environment - Volume 12, Issue 3, pp. 82-86 - published 2014-01-01	The in vitro antibiofilm activity of Rosmarinus officinalis L. essential oil against multiple antibiotic resistant Pseudomonas sp. and Staphylococcus sp.1	Hydrodistillation	0.000312
I44	Rosmarinus officinalis	Journal of Food, Agriculture and Environment - Volume 12, Issue 3, pp. 82-86 - published 2014-01-01	The in vitro antibiofilm activity of Rosmarinus officinalis L. essential oil against multiple antibiotic resistant Pseudomonas sp. and Staphylococcus sp.2	Hydrodistillation	0.000625
I45	Rosmarinus officinalis	Journal of Food, Agriculture and Environment - Volume 12, Issue 3, pp. 82-86 - published 2014-01-01	The in vitro antibiofilm activity of Rosmarinus officinalis L. essential oil against multiple antibiotic resistant Pseudomonas sp. and Staphylococcus sp.3	Hydrodistillation	0.005
I46	Rosmarinus officinalis	Journal of Food, Agriculture and Environment - Volume 12, Issue 3, pp. 82-86 - published 2014-01-01	The in vitro antibiofilm activity of Rosmarinus officinalis L. essential oil against multiple antibiotic resistant Pseudomonas sp. and Staphylococcus sp.4	Hydrodistillation	0.0025
I47	Rosmarinus officinalis	Journal of Food, Agriculture and Environment - Volume 12, Issue 3, pp. 82-86 - published 2014-01-01	The in vitro antibiofilm activity of Rosmarinus officinalis L. essential oil against multiple antibiotic resistant Pseudomonas sp. and Staphylococcus sp.5	Hydrodistillation	0.000312
I48	Rosmarinus officinalis	Journal of Food, Agriculture and Environment - Volume 12, Issue 3, pp. 82-86 - published 2014-01-01	The in vitro antibiofilm activity of Rosmarinus officinalis L. essential oil against multiple antibiotic resistant Pseudomonas sp. and Staphylococcus sp.6	Hydrodistillation	0.000625
I49	Rosmarinus officinalis	10.7324/JAPS.2014.40715	Antibacterial efficacy of essential oils of three aromatic plants in combination with povidone-iodine against Staphylococcus aureus grown in biofilm cultures1	Hydrodistillation	0.25
I50	Rosmarinus officinalis	10.7324/JAPS.2014.40715	Antibacterial efficacy of essential oils of three aromatic plants in combination with povidone-iodine against Staphylococcus aureus grown in biofilm cultures2	Hydrodistillation	2
I51	Rosmarinus officinalis	10.7324/JAPS.2014.40715	Antibacterial efficacy of essential oils of three aromatic plants in combination with povidone-iodine against Staphylococcus aureus grown in biofilm cultures3	Hydrodistillation	2
I52	Rosmarinus officinalis	International Journal of Pharma and Bio Sciences - Volume 5, Issue 1, pp. B654-B662 - published 2014-01-01	Evaluation of antibacterial activity of Rosmarinus officinalis L. essential oil	NI	0.04882
I53	Rosmarinus officinalis	International Journal of Pharmacy and Pharmaceutical Sciences - Volume 3, Issue 3, pp. 89-95 - published 2011-01-01	In vitro antibacterial activity and GC/MS analysis of the essential oil extract of leaves of Rosmarinus officinalis grown in Morocco	Hydrodistillation	0.0312
I54	Rosmarinus officinalis	Scientific Journal of Kurdistan University of Medical Sciences - Volume 16, Issue 1, pp. 73-80 - published 2011-01-01	Antibacterial effects of rosmarinus officinalis on methicillin -resistant staphylococcus aureus isolated from patients and foods	NI	1.4
I55	Rosmarinus officinalis	10.1080/13880200701215026	In vitro antimicrobial activity of some Libyan medicinal plant extracts	Ethanol	2
I56	Rosmarinus officinalis	Journal of Food, Agriculture and Environment - Volume 4, Issue 3, pp. 61-65 - published 2006-01-01	Chemical composition and antibacterial and antimutagenic activity of Tunisian Rosmarinus officinalis L. oil from Kasrine	Hydrodistillation	0.16
I57	Rosmarinus officinalis	10.3855/jidc.7610	Antimicrobial and anti-inflammatory potential therapy for opportunistic microorganisms.	Methanol	1
I58	Rosmarinus officinalis	10.3389/fmicb.2018.01639	Antimicrobial Properties and Mechanism of Action of Some Plant Extracts Against Food Pathogens and Spoilage Microorganisms.	Ethanol	1.25
I58	Rosmarinus officinalis	10.3389/fmicb.2018.01639	Antimicrobial Properties and Mechanism of Action of Some Plant Extracts Against Food Pathogens and Spoilage Microorganisms.	Water	20
I59	Rosmarinus officinalis	10.1080/22311866.2017.1402707	In vitro Analysis of Super Critical CO 2 Extracted Essential Oils Against the Food-borne Pathogenic Bacteria1	Supecritical	12.5
I60	Rosmarinus officinalis	10.1080/22311866.2017.1402707	In vitro Analysis of Super Critical CO 2 Extracted Essential Oils Against the Food-borne Pathogenic Bacteria2	Supecritical	12.5
I61	Rosmarinus officinalis	10.1111/lam.13565	Evaluation of the synergistic antimicrobial effect of folk medicinal plants with clindamycin against methicillin-resistant Staphylococcus aureus strains	Ethanol	0.25
I62	Rosmarinus officinalis	10.1016/j.hermed.2018.07.001	Anti-biofilm activity of Rosmarinus officinalis, Punica granatum and Tetradenia riparia against methicillin-resistant Staphylococcus aureus (MRSA) and synergic interaction with penicillin1	Ethanol	0.0312
I63	Rosmarinus officinalis	10.1016/j.hermed.2018.07.001	Anti-biofilm activity of Rosmarinus officinalis, Punica granatum and Tetradenia riparia against methicillin-resistant Staphylococcus aureus (MRSA) and synergic interaction with penicillin2	Ethanol	0.0156
I64	Rosmarinus officinalis	10.1016/j.hermed.2018.07.001	Anti-biofilm activity of Rosmarinus officinalis, Punica granatum and Tetradenia riparia against methicillin-resistant Staphylococcus aureus (MRSA) and synergic interaction with penicillin3	Ethanol	0.0312
I65	Rosmarinus officinalis	10.1016/j.hermed.2018.07.001	Anti-biofilm activity of Rosmarinus officinalis, Punica granatum and Tetradenia riparia against methicillin-resistant Staphylococcus aureus (MRSA) and synergic interaction with penicillin4	Ethanol	0.0156
I66	Rosmarinus officinalis	10.1016/j.hermed.2018.07.001	Anti-biofilm activity of Rosmarinus officinalis, Punica granatum and Tetradenia riparia against methicillin-resistant Staphylococcus aureus (MRSA) and synergic interaction with penicillin5	Ethanol	0.0625
I67	Rosmarinus officinalis	10.1016/j.hermed.2018.07.001	Anti-biofilm activity of Rosmarinus officinalis, Punica granatum and Tetradenia riparia against methicillin-resistant Staphylococcus aureus (MRSA) and synergic interaction with penicillin6	Ethanol	0.0312
I68	Rosmarinus officinalis	10.1016/j.hermed.2018.07.001	Anti-biofilm activity of Rosmarinus officinalis, Punica granatum and Tetradenia riparia against methicillin-resistant Staphylococcus aureus (MRSA) and synergic interaction with penicillin7	Ethanol	0.0312
I69	Rosmarinus officinalis	10.1016/j.hermed.2018.07.001	Anti-biofilm activity of Rosmarinus officinalis, Punica granatum and Tetradenia riparia against methicillin-resistant Staphylococcus aureus (MRSA) and synergic interaction with penicillin8	Ethanol	0.0312
I70	Rosmarinus officinalis	10.1016/j.hermed.2018.07.001	Anti-biofilm activity of Rosmarinus officinalis, Punica granatum and Tetradenia riparia against methicillin-resistant Staphylococcus aureus (MRSA) and synergic interaction with penicillin9	Ethanol	0.0312
I71	Rosmarinus officinalis	10.1016/j.hermed.2018.07.001	Anti-biofilm activity of Rosmarinus officinalis, Punica granatum and Tetradenia riparia against methicillin-resistant Staphylococcus aureus (MRSA) and synergic interaction with penicillin10	Ethanol	0.0312
I72	Rosmarinus officinalis	10.1016/j.hermed.2018.07.001	Anti-biofilm activity of Rosmarinus officinalis, Punica granatum and Tetradenia riparia against methicillin-resistant Staphylococcus aureus (MRSA) and synergic interaction with penicillin11	Ethanol	0.125
I73	Rosmarinus officinalis	10.1016/j.hermed.2018.07.001	Anti-biofilm activity of Rosmarinus officinalis, Punica granatum and Tetradenia riparia against methicillin-resistant Staphylococcus aureus (MRSA) and synergic interaction with penicillin12	Ethanol	0.0312
I74	Rosmarinus officinalis	10.1016/j.hermed.2018.07.001	Anti-biofilm activity of Rosmarinus officinalis, Punica granatum and Tetradenia riparia against methicillin-resistant Staphylococcus aureus (MRSA) and synergic interaction with penicillin13	Ethanol	0.0625
I75	Rosmarinus officinalis	10.1080/0972060X.2010.10643872	Composition and Biological Activity of Supercritical CO2 Extract of Some Lamiaceae Growing Wild in Sardinia (Italy)	Supercritical extraction	>2.5	2.98845

## Sheet: Rev 2 bis
	Plant name	DOI/PMID	Title		MIC mg/mL	Average
A1	Thymus vulgaris L.	10.3390/antibiotics11070979	Antimicrobial Activity of Essential Oils Evaluated In Vitro against Escherichia coli and Staphylococcus aureus.	Essential Oil_NI	12.5
A2	Thymus vulgaris L.	10.1016/j.jep.2007.12.003	Synergistic antibacterial activity between Thymus vulgaris and Pimpinella anisum essential oils and methanol extracts	Essential Oil_Steam distillation	0.0312
A3	Thymus vulgaris L.	10.1016/j.jep.2007.12.003	Synergistic antibacterial activity between Thymus vulgaris and Pimpinella anisum essential oils and methanol extracts	Thyme methanolic extract	0.0156
A4	Thymus vulgaris L.	10.14715/cmb/2020.66.4.26	Synergistic antimicrobial action and effect of active chitosan-gelatin biopolymeric films containing Thymus vulgaris, Ocimum basilicum and Origanum majorana essential oils against Escherichia coli and Staphylococcus aureus	Essential oils_NI	1.01
A5	Thymus vulgaris L.	10.1080/14786419.2018.1486314	Antimicrobial activity of five essential oils from lamiaceae against multidrug-resistant Staphylococcus aureus	Essential oils_NI	0.09
A6	Thymus vulgaris L.	10.3390/antibiotics10121474	Effect of essential oils on growth inhibition, biofilm formation and membrane integrity of escherichia coli and staphylococcus aureus	Essential oils extracted by microwave-assisted hydrodistillation (MWHD)	0.75
A7	Thymus vulgaris L.	10.1080/0972060X.2022.2133975	Chemically Characterized Essential Oils of Citrus reticulata and Thymus vulgaris L. and Their Nanoemulsions Inhibited the Pathogenic Microbes Causing Mastitis in Cattle	Essential oils_NI	0.00019
A8	Thymus vulgaris L.	10.3390/molecules26216553	Antibacterial activity of thymus vulgaris l. Essential oil vapours and their GC/MS analysis using solid-phase microextraction and syringe headspace sampling techniques	Essential oils extracted by hydrodistillation of the ground material (in broth)	0.512
A9	Thymus vulgaris L.	10.3390/molecules26216553	Antibacterial activity of thymus vulgaris l. Essential oil vapours and their GC/MS analysis using solid-phase microextraction and syringe headspace sampling techniques	Essential oils extracted by hydrodistillation of the ground material (in agar)	1.024
A10	Thymus vulgaris L.	10.3390/antibiotics11101317	In Silico Study for Algerian Essential Oils as Antimicrobial Agents against Multidrug-Resistant Bacteria Isolated from Pus Samples	Essential oils_The plant’s aerial parts (leaves, flowers, and stems) were dried in the dark at room temperature (25–26 °C). The plant material (100 g) was supported above boiling water on a perforated grid for 3 hours. The condensate was recuperated from the condenser, and a glass decanter separated essential oils from the condensate.	6.2
A11	Thymus vulgaris L.	10.4315/0362-028X-67.6.1252	In vitro antimicrobial activity of essential oils from aromatic plants against selected foodborne pathogens	Essential oils extracted by hydrodistillation	1
A12	Thymus vulgaris L.	10.4315/0362-028X-67.6.1252	In vitro antimicrobial activity of essential oils from aromatic plants against selected foodborne pathogens	Essential oils extracted by hydrodistillation	1
A13	Thymus vulgaris L.	10.4315/0362-028X-67.6.1252	In vitro antimicrobial activity of essential oils from aromatic plants against selected foodborne pathogens	Essential oils extracted by hydrodistillation	0.5
A14	Thymus vulgaris L.	10.4315/0362-028X-67.6.1252	In vitro antimicrobial activity of essential oils from aromatic plants against selected foodborne pathogens	Essential oils extracted by hydrodistillation	0.3
A15	Thymus vulgaris L.	10.1016/j.sajb.2022.11.010	Optimization of antibacterial activity of essential oil mixture obtained from three medicinal plants: Evaluation of synergism with conventional antibiotics and nanoemulsion effectiveness	Essential oils extracted by three separate steam-distillations	0.625
A16	Thymus vulgaris L.	10.2298/ABS1302639S	INVESTIGATION ON ANTIBACTERIAL SYNERGISM OF ORIGANUM VULGARE AND THYMUS VULGARIS ESSENTIAL OILS	Essential oils extracted by hydrodistillation	1
A17	Thymus vulgaris L.	10.3390/microorganisms7090345	Anti-Biofilm Effect of Selected Essential Oils and Main Components on Mono- and Polymicrobic Bacterial Cultures	Essential Oil_NI	0.8
A18	Thymus vulgaris L.	10.1016/j.jsps.2022.06.022	Correlation between the chemical composition and the antimicrobial properties of seven samples of essential oils of endemic Thymes in Morocco against multi-resistant bacteria and pathogenic fungi	Essential oils extracted by hydrodistillation	0.3
A19	Thymus vulgaris L.	10.1007/s12026-017-8933-z	Thymus vulgaris L. and thymol assist murine macrophages (RAW 264.7) in the control of in vitro infections by Staphylococcus aureus, Pseudomonas aeruginosa, and Candida albicans	Thyme extract_NI	100
A20	Thymus vulgaris L.	10.3390/plants10091833	Antimicrobial potential and phytochemical profile of wild and cultivated populations of thyme (Thymus sp.) growing in western romania	Essential oils obtained from mixtures of subspecies (10–20) of the same species belonging to the genus Thymus. Essential oils extracted by hydrodistillation.	160
A21	Thymus vulgaris L.	PMID: 25631514	Antimicrobial and antioxidant activities and chemical characterization of essential oils of Thymus vulgaris, Rosmarinus officinalis, and Origanum majorana from northeastern Mexico	Essential oils extracted by hydrodistillation	0.25
A22	Thymus vulgaris L.	10.1111/jam.12883	Alternative treatment of vaginal infections - in vitro antimicrobial and toxic effects of Coriandrum sativum L. and Thymus vulgaris L. essential oils	Essential Oil_NI	11.4
A23	Thymus vulgaris L.	10.1111/jam.12883	Alternative treatment of vaginal infections - in vitro antimicrobial and toxic effects of Coriandrum sativum L. and Thymus vulgaris L. essential oils	Essential Oil_NI	22.7
A24	Thymus vulgaris L.	10.1111/jam.12883	Alternative treatment of vaginal infections - in vitro antimicrobial and toxic effects of Coriandrum sativum L. and Thymus vulgaris L. essential oils	Essential Oil_NI	22.7
A25	Thymus vulgaris L.	International Journal of Pharmacy and Pharmaceutical Sciences - Volume 6, Issue 6, pp. 121-124 - published 2014-01-01	Synergistic antibacterial effect of Myrtus communis and Thymus vulgaris essential oils fractional inhibitory concentration index	Essential oils extracted by hydrodistillation	0.3125
A26	Thymus vulgaris L.	10.17660/ActaHortic.1999.501.45	Antimicrobial activity of some essential oils	Essential oils_NI	12.2
A27	Thymus vulgaris L.	10.3923/pjbs.2007.3693.3697	Evaluation of antibacterial activity of selected Iranian essential oils against Staphylococcus aureus and Escherichia coli in nutrient broth medium.	Essential oils extracted by steam-distillation	1
A28	Thymus vulgaris L.	10.21448/ijsm.1106820	Mineral contents, antimicrobial profile, acute and chronic toxicity of the aqueous extract of Moroccan Thymus vulgaris in rodents	Thyme methanolic extract	15.6
A29	Thymus vulgaris L.	10.29133/yyutbd.839422	Effects of Cuts and Different Phenological Stages on Antibacterial and Antioxidant Activities and Chemical Attributes of Garden Thyme (Thymus vulgaris L.) Essential Oil	Essential oils extracted by hydrodistillation	0.0625
A30	Thymus vulgaris L.	10.29133/yyutbd.839422	Effects of Cuts and Different Phenological Stages on Antibacterial and Antioxidant Activities and Chemical Attributes of Garden Thyme (Thymus vulgaris L.) Essential Oil	Essential oils extracted by hydrodistillation	0.03125
A31	Thymus vulgaris L.	10.29133/yyutbd.839422	Effects of Cuts and Different Phenological Stages on Antibacterial and Antioxidant Activities and Chemical Attributes of Garden Thyme (Thymus vulgaris L.) Essential Oil	Essential oils extracted by hydrodistillation	0.0625
A32	Thymus vulgaris L.	10.29133/yyutbd.839422	Effects of Cuts and Different Phenological Stages on Antibacterial and Antioxidant Activities and Chemical Attributes of Garden Thyme (Thymus vulgaris L.) Essential Oil	Essential oils extracted by hydrodistillation	0.125
A33	Thymus vulgaris L.	10.29133/yyutbd.839422	Effects of Cuts and Different Phenological Stages on Antibacterial and Antioxidant Activities and Chemical Attributes of Garden Thyme (Thymus vulgaris L.) Essential Oil	Essential oils extracted by hydrodistillation	0.01575
A34	Thymus vulgaris L.	10.29133/yyutbd.839422	Effects of Cuts and Different Phenological Stages on Antibacterial and Antioxidant Activities and Chemical Attributes of Garden Thyme (Thymus vulgaris L.) Essential Oil	Essential oils extracted by hydrodistillation	0.0625
A35	Thymus vulgaris L.	10.1177/1934578x1801300426	Altered antimicrobial and anti-biofilm forming effect of thyme essential oil due to changes in composition	Essential oils extracted by steam-distillation	0.8
A36	Thymus vulgaris L.	10.1177/1934578x1801300426	Altered antimicrobial and anti-biofilm forming effect of thyme essential oil due to changes in composition	Essential oils extracted by steam-distillation	1.6
A37	Thymus vulgaris L.	10.1016/j.indcrop.2016.11.008	Seasonal variation affects the composition and antibacterial and antioxidant activities of Thymus vulgaris	Essential oils extracted by hydrodistillation	0.02
A38	Thymus vulgaris L.	International Journal of Current Pharmaceutical Review and Research - Volume 7, Issue 6, pp. 360-366 - published 2016-01-01	Antibacterial efficacy of essential oils from three Moroccan plants (Lavandula officinalis, Origanum majorana and Thymus vulgaris) against clinical isolates	Essential oils extracted by hydrodistillation	25
A39	Thymus vulgaris L.	10.3923/jbs.2011.433.441	Synergic interactions between selected botanical extracts and tetracycline against gram positive and gram negative bacteria	Thyme dichloromethane/methanolic extracts	16
A40	Thymus vulgaris L.	RESEARCH JOURNAL OF PHARMACOGNOSY - Volume 2, Issue 3, pp. 23-29 - published 2015-01-01	Synergic antibacterial activity of some essential oils from Lamiaceae	Essential oils extracted by steam-distillation	1.25
A41	Thymus vulgaris L.	10.3389/fmicb.2018.01639	Antimicrobial Properties and Mechanism of Action of Some Plant Extracts Against Food Pathogens and Spoilage Microorganisms.	Thyme water/ethanolic extracts	50
A42	Thymus vulgaris L.	10.3390/life12101587	GC-MS Profiling of Naturally Extracted Essential Oils: Antimicrobial and Beverage Preservative Actions.	Essential oils extracted by water distillation	1.6
A43	Thymus vulgaris L.	10.5812/archcid-122410	Effects of Thymus vulgaris and Cinnamomum verum Essential Oils on bap and ica Gene Expression in Staphylococcus aureus	Essential Oil_NI	0.05
A44	Thymus vulgaris L.	10.30848/PJB2022-3(43)	IN VITRO ANTIMICROBIAL, ANTIBIOFILM AND ANTIPHAGE ACTIVITY OF THYME (THYMUS VULGARIS)	Essential oils extracted by water distillation	0.2
A45	Thymus vulgaris L.	10.1016/j.fbio.2021.101177	Potential application of ginger, clove and thyme essential oils to improve soft cheese microbial safety and sensory characteristics	Essential oils extracted by hydrodistillation	0.01
A46	Thymus vulgaris L.	10.36899/JAPS.2021.5.0327	Antimicrobial potential of tea tree, clove, basil and thyme essential oils against bacterial isolates of bovine wounds	Essential Oil_NI	3.59
A47	Thymus vulgaris L.	10.3390/app11188479	Antibacterial Efficacy of Some Medicinal Plants on Multidrug Resistance Bacteria and Their Toxicity on Eukaryotic Cells	Thyme methanolic extract	5.5	10.0479
A48	Thymus vulgaris L.	10.3390/app8112201	Antibacterial efficacy of commercially available essential oils tested against drug-resistant Gram-positive pathogens	Essential Oil_NI	2.5	27.6558
B1	Crocus sativus	10.1007/s12649-022-01964-x	Major Phytochemical Compounds, In Vitro Antioxidant, Antibacterial, and Antifungal Activities of Six Aqueous and Organic Extracts of Crocus sativus L. Flower Waste	Saffron flower extraction in distilled water, in Methanol or by hydro-ethanolic extraction	12.5
B2	Crocus sativus	10.1007/s12649-022-01964-x	Major Phytochemical Compounds, In Vitro Antioxidant, Antibacterial, and Antifungal Activities of Six Aqueous and Organic Extracts of Crocus sativus L. Flower Waste	Saffron flower extraction in distilled water, in Methanol or by hydro-ethanolic extraction	25
B3	Crocus sativus	10.3923/jeasci.2018.9226.9229	Chemical composition and biological activity of Jordanian saffron	Saffron petal extraction in ethanol	0.125
B4	Crocus sativus	International Journal of Pharmacy and Pharmaceutical Sciences - Volume 5, Issue 1, pp. 260-262 - published 2013-01-01	Antimicrobial activity of spices against isolated food borne pathogens	Crocus sativus methanolic extract	0.065
B5	Crocus sativus	Iranian Journal of Pharmaceutical Sciences - Volume 9, Issue 4, pp. 69-82 - published 2013-01-01	In-Vitro Evaluation of Crocus Sativus l. Petals and Stamens as Natural Antibacterial Agents Against Food-Borne Bacterial Strains	Crocus sativus petals extraction in methanol	31.2
B6	Crocus sativus	Iranian Journal of Pharmaceutical Sciences - Volume 9, Issue 4, pp. 69-82 - published 2013-01-01	In-Vitro Evaluation of Crocus Sativus l. Petals and Stamens as Natural Antibacterial Agents Against Food-Borne Bacterial Strains	Crocus sativus stamen methanol total extract and aqueous sub fraction	62.5	24.4843
B7	Crocus sativus	Journal of Medicinal Plants - Volume 11, Issue 42, pp. 189-196 - published 2012-01-01	Antibacterial effect of aqueous and alcoholic extracts from petal of saffron (Crocus sativus L.) on some foodborne bacterial pathogens	Crocus sativus petals extraction in water, ethanol and methanol	40	22.6001
C1	Schinus molle	10.1007/s13369-018-3660-x	Variations in Chemicals and Antimicrobial Properties of Schinus molle Fruits Grown in Abha Area, Saudi Arabia	Schinus molle fruits methanolic extract	294
C2	Schinus molle	10.1007/s13369-018-3660-x	Variations in Chemicals and Antimicrobial Properties of Schinus molle Fruits Grown in Abha Area, Saudi Arabia	Schinus molle fruits methanolic extract	350
C3	Schinus molle	10.1007/s13369-018-3660-x	Variations in Chemicals and Antimicrobial Properties of Schinus molle Fruits Grown in Abha Area, Saudi Arabia	Schinus molle fruits methanolic extract	304
C4	Schinus molle	10.1007/s13369-018-3660-x	Variations in Chemicals and Antimicrobial Properties of Schinus molle Fruits Grown in Abha Area, Saudi Arabia	Schinus molle fruits methanolic extract	289
C5	Schinus molle	10.1007/s13369-018-3660-x	Variations in Chemicals and Antimicrobial Properties of Schinus molle Fruits Grown in Abha Area, Saudi Arabia	Schinus molle fruits methanolic extract	228
C6	Schinus molle	10.1007/s13369-018-3660-x	Variations in Chemicals and Antimicrobial Properties of Schinus molle Fruits Grown in Abha Area, Saudi Arabia	Schinus molle fruits methanolic extract	304
C7	Schinus molle	10.1007/s13369-018-3660-x	Variations in Chemicals and Antimicrobial Properties of Schinus molle Fruits Grown in Abha Area, Saudi Arabia	Schinus molle fruits methanolic extract	228	250.406
C8	Schinus molle	10.36468/pharmaceutical-sciences.771	In Vitro and In Vivo Evaluation of the Wound Healing Potential of the Extracts of Schinus molle L. (Anacardiaceae) Grown in Jordan	Schinus molle aqueous extracts	6.25	106.684
D1	Cannabis sativa	10.3390/molecules23123266	Chromatographic analyses, in vitro biological activities, and cytotoxicity of cannabis sativa l. Essential oil: A multidisciplinary study	Essential oils extracted by hydrodistillation	8
D2	Cannabis sativa	10.1080/21691401.2022.2149543	Antibacterial, antioxidant, and haemolytic potential of silver nanoparticles biosynthesized using roots extract of Cannabis sativa plant	Cannabis sativa root ethanolic extract	0.065
D3	Cannabis sativa	10.1002/ptr.7201	Phytochemical characterization and biological properties of two standardized extracts from a non-psychotropic Cannabis sativa L. cannabidiol (CBD)-chemotype	Dried flowering tops extracted with acidified hexane and essential oils extracted by hydrodistillation	0.00488
D4	Cannabis sativa	10.1002/ptr.6891	Antioxidant and antimicrobial activity of two standardized extracts from a new Chinese accession of non-psychotropic Cannabis sativa L.	Dried flowering tops extracted with acidified hexane and essential oils extracted by hydrodistillation	0.03906
D5	Cannabis sativa	10.1016/j.bcab.2022.102575	Antibacterial activity of cannabis (Cannabis sativa L.) female inflorescence and root extract against Paenibacillus larvae, causal agent of American foulbrood	Cannabis sativa L. female inflorescence extracted in hexane	0.11525
D6	Cannabis sativa	10.1016/j.bcab.2022.102575	Antibacterial activity of cannabis (Cannabis sativa L.) female inflorescence and root extract against Paenibacillus larvae, causal agent of American foulbrood	Cannabis sativa L. female root extracted in Ethanol/Water	8.55238
D7	Cannabis sativa	10.1080/14786419.2020.1813139	In vitro antioxidant and antimicrobial activity of Cannabis sativa L. cv ʻFutura 75ʼ essential oil	Essential Oil_NI	5
D8	Cannabis sativa	10.1080/14786419.2020.1813139	In vitro antioxidant and antimicrobial activity of Cannabis sativa L. cv ʻFutura 75ʼ essential oil	Essential Oil_NI	1.25
D9	Cannabis sativa	10.1080/14786419.2020.1813139	In vitro antioxidant and antimicrobial activity of Cannabis sativa L. cv ʻFutura 75ʼ essential oil	Essential Oil_NI	2.5
D10	Cannabis sativa	10.22159/ajpcr.2017.v10i9.19708	Efficacy of medicinal plants against human pathogens isolated from western Himalayas of Himachal Pradesh	Cannabis sativa methanolic extract	3.39
D11	Cannabis sativa	10.3923/jm.2015.280.287	Antimicrobial potential of three common weeds of kurukshetra: An in vitro study	Cannabis sativa methanolic extract	1.56
D12	Cannabis sativa	10.3923/jm.2015.280.287	Antimicrobial potential of three common weeds of kurukshetra: An in vitro study	Cannabis sativa ethanolic extract	6.25
D13	Cannabis sativa	10.3923/jm.2015.280.287	Antimicrobial potential of three common weeds of kurukshetra: An in vitro study	Cannabis sativa acetone extract	6.25	4.85547
D14	Cannabis sativa	10.3923/jm.2015.280.287	Antimicrobial potential of three common weeds of kurukshetra: An in vitro study	Cannabis sativa aqueous extract	25	6.54551
E1	Centaurium erythraea	10.1055/s-0030-1250354	In vitro Antimicrobial Activity of Brazilian Medicinal Plant Extracts against Pathogenic Microorganisms of Interest to Dentistry	Centaurium erythraea ethanol, hexane and butane extract	16
E2	Centaurium erythraea	10.1016/j.indcrop.2019.01.042	Chemical variability of Centaurium erythraea essential oils at three developmental stages and investigation of their in vitro antioxidant, antidiabetic, dermatoprotective and antibacterial activities	Essential oils extracted by hydrodistillation	2.5
E3	Centaurium erythraea	10.1016/j.indcrop.2019.01.042	Chemical variability of Centaurium erythraea essential oils at three developmental stages and investigation of their in vitro antioxidant, antidiabetic, dermatoprotective and antibacterial activities	Essential oils extracted by hydrodistillation	2.5
E4	Centaurium erythraea	10.1016/j.indcrop.2019.01.042	Chemical variability of Centaurium erythraea essential oils at three developmental stages and investigation of their in vitro antioxidant, antidiabetic, dermatoprotective and antibacterial activities	Essential oils extracted by hydrodistillation	1.25	4.5
E5	Centaurium erythraea	10.12980/apjtd.7.2017D6-462	Phenolic extracts of Centaurium erythraea with novel antiradical, antibacterial and antileishmanial activities	Centaurium erythraea methanolic extract	0.25	6.4976
F1	Citrus medica L.	10.3390/molecules24081577	Antibacterial Activity and Mechanisms of Essential Oil from Citrus medica L. var. sarcodactylis	Essential oils extracted by hydrodistillation	0.625
F2	Citrus medica L.	10.5530/pj.2011.21.15	Antimicrobial activity of six different parts of the plant Citrus medica Linn	Citrus medica L. ethanolic extract	0.5
F3	Citrus medica L.	10.5530/pj.2011.21.15	Antimicrobial activity of six different parts of the plant Citrus medica Linn	Citrus medica L. ethanolic extract	10
F4	Citrus medica L.	10.5530/pj.2011.21.15	Antimicrobial activity of six different parts of the plant Citrus medica Linn	Citrus medica L. ethanolic extract	25	7.558
F5	Citrus medica	10.1016/j.lwt.2017.05.036	Citrus medica essential oil exhibits significant antimicrobial and antiproliferative activity	Essential oils extracted by hydrodistillation	1.665	10.5214
	Citrus bergamia	10.1111/j.1365-2672.2006.03035.x	The effect of lemon, orange and bergamot essential oils and their components on the survival of Campylobacter jejuni, Escherichia coli O157, Listeria monocytogenes, Bacillus cereus and Staphylococcus aureus in vitro and in food systems	Essential Oil_NI	10

## Sheet: Rev3
	Plant name	Title	DOI/PMID	Extraction method	MIC	Group average	Group SD	MIC SD	MBC		excluded	reason for exclusion	notes
A1	Laurus nobilis	Preservation effect of Lippia citriodora and Laurus nobilis nanoemulsions incorporated with polylactic acid composite film for rainbow trout fillet packaging	10.1590/fst.83921	hydrodistilled	0.006
A2	Laurus nobilis	In Vitro Phototoxicity and Antimicrobial Activity of Volatile Oil Obtained from Some Aromatic Plants	10.1080/0972060X.2017.1331141	hydrodistilled	0.25
A3	Laurus nobilis	Antibacterial and antifungal activity of ethanolic extracts from eleven spice plants	10.2478/s11756-006-0050-8	ethanol	5
A4	Laurus nobilis	In Vitro Effect of Some Essential Oils against Multiple Antibiotic-Resistant Bacteria from Cats and Dogs	10.29261/pakvetj/2022.055	distillated	0.025
A5	Laurus nobilis	Antimicrobial effect of laurel essential oil nanoemulsion on food-borne pathogens and fish spoilage bacteria	10.1016/j.foodchem.2021.130831	hydrodistilled	12.5
A6	Laurus nobilis	Chemical composition and antibacterial activity of the essential oil of Laurus nobilis leaves	10.1080/14786419.2020.1839450	hydrodistilled	0.25
A7	Laurus nobilis	Antibacterial and antibiofilm activities of Laurus nobilis L. essential oil against Staphylococcus aureus strains associated with oral infections.	10.1016/j.patbio.2015.10.003	hydrodistilled	31.25
A8	Laurus nobilis	Chemical Composition and Antimicrobial Activity of Essential Oils from Three Mediterranean Plants against Eighteen Pathogenic Bacteria and Fungi	10.3390/pharmaceutics14081608	NI	1.25
A9	Laurus nobilis	A Comparative Study of the in Vitro Antimicrobial and Synergistic Effect of Essential Oils from Laurus nobilis L. and Prunus armeniaca L. from Morocco with Antimicrobial Drugs: New Approach for Health Promoting Products	10.3390/antibiotics9040140	solvent (anhydrous sodium sulfate)	5.55
A10	Laurus nobilis	Antimicrobial Activity of Selected Plant Spices Marketed in the West Anatolia	INTERNATIONAL JOURNAL OF AGRICULTURE AND BIOLOGY - Volume 12, Issue 6, pp. 916-920 - published 2010-01-01	ethanol	4.17
A11	Laurus nobilis	Antibacterial and antifungal activity of ethanolic extracts from eleven spice plants	10.2478/s11756-006-0050-8	ethanol	5
A12	Laurus nobilis	Chemical composition and antibacterial activity of Leaves essential oil of laurus nobilis from Morocco	Australian Journal of Basic and Applied Sciences - Volume 3, Issue 4, pp. 3818-3824 - published 2009-01-01	anhydrous sodium sulphate	0.35	5.527
A13	Laurus nobilis	Antimicrobial activities of different extracts of eight plant species from four different family against some pathogenic microoorganisms	JOURNAL OF FOOD AGRICULTURE & ENVIRONMENT - Volume 10, Issue 1, pp. 193-197 - published 2012-01-01	ethanol	6.25	8.53794
B1	Rubus ulmifolius	Amoebicidal, antimicrobial and in vitro ROS scavenging activities of Tunisian Rubus ulmifolius Schott, methanolic extract	10.1016/j.exppara.2017.09.013	methanol	3.22
B2	Satureja montana	Bactericidal and antioxidant effects of essential oils fromSatureja montanaL.,Myristica fragransH. andCymbopogonflexuosus	10.1111/lam.13659	hydrodistillated	0.00065
B3	Satureja montana	Phytochemical analysis and In vitro antimicrobial activity of two Satureja species essential oils	10.1002/ptr.1489	hydrodistillated	0.12
B4	Satureja montana	Chemical composition and antimicrobial variability of Satureja montana, L. essential oils produced during ontogenesis	10.1080/10412905.2004.9698751	hydrodistillated	0.12
B5	Satureja montana	Satureja montana L. essential oil and its antimicrobial activity alone or in combination with gentamicin	10.1016/j.micpath.2018.11.025	methanol	0.78
B6	Satureja montana	Variability in Biological Activities of Satureja montana Subsp. montana and Subsp. variegata Based on Different Extraction Methods	10.3390/antibiotics11091235	NI	6.75
B7	Satureja montana	Antimicrobial and Antioxidant Properties of Satureja montana L. and S. subspicata Vis. (Lamiaceae)	10.2174/1389450116666150202161926	methanol and ethanol	0.025	1.39571
B8	Satureja montana	Chemical composition and antimicrobial activity of Satureja montana byproducts essential oils	10.1016/j.indcrop.2019.05.058	hydrodistillation	0.15	2.42037
C1	c. sativum	Antimicrobial Activity of the Essential Oil from the Leaves and Seeds of Coriandrum sativum toward Food-borne Pathogens	10.7727/wimj.2014.162	hydrodistillation	0.005
C2	c. sativum	Development of Coriandrum sativum Oil Nanoemulgel and Evaluation of Its Antimicrobial and Anticancer Activity	10.1155/2021/5247816	NI	0.009
C3	c. sativum	The antimicrobial activity of some plant extracts, commonly used by Saudi people, against multidrug resistant bacteria	Life Science Journal - Volume 11, Issue 8, pp. 78-84 - published 2014-01-01	methanol, ethanol, n-butanol, chloroform or water	0.075
C4	c. sativum	Antimicrobial Potential of Coriandrum Sativum, Lactuca Sativa and Mentha Spicata against Antibiotic Resistant Microorganisms	10.1080/10496475.2022.2040684	methanol	300
C5	c. sativum	Antimicrobial activity and chemical composition of coriander & galangal essential oil	10.5530/ijper.51.3s.17	steam distllation	0.0125
C6	c. sativum	Phytochemical screening, gas chromatography-mass spectrometry (GC-MS) analysis of phytochemical constituents and antibacterial activity of Coriandrum sativum (L) seeds	International Journal of Pharmacy and Pharmaceutical Sciences - Volume 7, Issue 9, pp. 153-159 - published 2015-01-01	methanol	0.0625	43.452
C7	c. sativum	Chemical Characterization and Antibacterial Activity of the Essential Oil of Coriandrum sativum Leaves in the West of Iran (Kermanshah)	10.1080/0972060X.2018.1526130	NI	4	113.137
D1	garlic	Effect of aqueous and organic solvent extraction onin-vitroantimicrobialactivity of two varieties of fresh ginger (Zingiber officinale) and garlic(Allium sativum)	10.1016/j.heliyon.2022.e10457	water	2.5
D2	garlic	Combined antibacterial activity of stingless bee (Apis mellipodae) honey and garlic (Allium sativum) extracts against standard and clinical pathogenic bacteria	10.1016/S2221-1691(13)60146-X	crude	62.5
D3	garlic	Inhibitory effect of Allium sativum and Zingiber officinale extracts on clinically important drug resistant pathogenic bacteria	10.1186/1476-0711-11-8	water	0.2
D4	garlic	Potential effect of Allium sativum bulb for the treatment of biofilm forming clinical pathogens recovered from periodontal and dental caries	10.1016/j.sjbs.2020.03.025	ethanol	35
D5	garlic	Antimicrobial activity of spices against isolated food borne pathogens	International Journal of Pharmacy and Pharmaceutical Sciences - Volume 5, Issue 1, pp. 260-262 - published 2013-01-01	crude	0.08
D6	garlic	Antibacterial effect of garlic (Allium sativum) on Staphyloccus aureus: An in vitro study	10.5897/AJMR11.1253	NI	7.5
D7	garlic	Antimicrobial activity of two garlic species (Allium Sativum and A. Tuberosum) against staphylococci infection. in vivo study in rats	10.15171/apb.2017.015	water	2.5
D8	garlic	Antibacterial activity of garlic and lime on isolates of extracted carious teeth	AFRICAN JOURNAL OF BIOTECHNOLOGY - Volume 9, Issue 21, pp. 3163-3166 - published 2010-01-01	water	31.25
D9	garlic	Antibacterial activity of fresh juice of Allium sativum (garlic) against multi - drug resistant isolates of Staphylococcus aureus	10.5897/AJMR11.1253	crude	06:25:00
D10	garlic	Antimicrobial Activity of Garlic Derivatives on Common Causative Microorganisms of the External Ear Canal and Chronic Middle Ear Infections.	10.5152/tao.2019.4413	NI	0.001
D11	garlic	Report-Isolation identification and control of vancomycin resistant Staphylococcus aureus.	Pakistan journal of pharmaceutical sciences - Volume 28, Issue 3, pp. 997-1004 - published 2015-05-01	ethanol	0.6144
D12	garlic	In vitro antimicrobial properties of aqueous garlic extract against multidrug-resistant bacteria and Candida species from Nigeria.	10.1089/jmf.2004.7.327	water	27.1
D13	garlic	Antibacterial activity of a new, stable, aqueous extract of allicin against m	10.1080/09674845.2004.11732646	water	0.032
D14	garlic	Studies on in vitro interaction of ampicillin and fresh garlic extract against Staphylococcus aureus by checkerboard method.	10.4103/0257-7941.139053	crude	0.095
D15	garlic	In-vitro antimicrobial activity of four diallyl sulphides occurring naturally in garlic and Chinese leek oils.	10.1099/0022-1317-50-7-646	crude	0.024
D16	garlic	Inhibition of Microbial Growth by Ajoene, a Sulfur-Containing Compound Derived from Garlic	10.1128/aem.62.11.4238-4242.1996	methanol	0.016
D17	garlic	In vitro antibacterial activities of crude extracts of nine plants on multidrug resistance bacterial isolates of wound infections	10.13057/biodiv/d220712	crude	12.5
D18	garlic	Biofilm Inhibition and Antibacterial Potential of Different Varieties of Garlic (Allium sativum) Against Sinusitis Isolates	10.1177/15593258211050491	methanol	3.58
D19	garlic	EFFECTIVENESS OF MEDICINAL HERBS AGAINST DROMEDARY MASTITIS ISOLATES	JOURNAL OF CAMEL PRACTICE AND RESEARCH - Volume 16, Issue 1, pp. 83-88 - published 2009-01-01	crude	1
D20	garlic	Inhibitory effect of garlic on bacterial pathogens from spices	10.1023/A:1025108116389	water	30	10.3814
D21	garlic	The effects of Allium sativum extracts on biofilm formation and activities of six pathogenic bacteria	10.5812/jjm.18971v2	ethanol and methanol	1.25	16.9113
	hyssopus officinalis	Antimicrobial effects of herb extracts and their applications in edible films	10.1016/j.njas.2015.12.006	methanol	-
	limonum avei	Effects of Prepared Garlic (Allium Sativum) Extracts on C. Albicans and s. Aureus. Isolated from Oral Cavity	10.1080/14786419.2011.628669	ethanol	200
E1	salvia officinalis	Green synthesis of silver nanoparticles using sage and their antibacterial effect on gram-positive and gram-negative bacteria	10.37904/nanocon.2019.8573	methanol	0.05
E2	salvia officinalis	Antimicrobial activity of oleanolic acid from Salvia officinalis and related compounds on vancomycin-resistant enterococci (VRIE)	10.1248/bpb.30.1147	acetone	0.256
E3	salvia officinalis	Antimicrobial activity of five essential oils from lamiaceae against multidrug-resistant Staphylococcus aureus	10.1080/14786419.2018.1486314	NI	0.39
E4	salvia officinalis	SYNERGISTIC ANTIBACTERIAL ACTIVITY OF SALVIA OFFICINALIS AND CICHORIUM INTYBUS EXTRACTS AND ANTIBIOTICS	ACTA POLONIAE PHARMACEUTICA - Volume 69, Issue 3, pp. 457-463 - published 2012-01-01	ethylacetate and acetone i	0.156
E5	salvia officinalis	Plant Extracts Display Synergism with Different Classes of Antibiotics	10.1590/0001-3765201920180117	ethanol	0.3
E6	salvia officinalis	A Comparison of the Anti-Staphylococcus aureus Activity of Extracts from Commonly Used Medicinal Plants	10.1089/acm.2013.0036	mixture of 95% ethanol/distilledwater/glycerol	0.15
E7	salvia officinalis	In vitro antimicrobial activity of essential oils from aromatic plants against selected foodborne pathogens	10.4315/0362-028X-67.6.1252	hydrodistillation	0.001
E8	salvia officinalis	Chemical composition and antibacterial properties of Ocimum basilicum, Salvia officinalis and Trachyspermum ammi essential oils alone and in combination with nisin	RESEARCH JOURNAL OF PHARMACOGNOSY - Volume 3, Issue 4, pp. 51-58 - published 2016-01-01	hydrodistillation	1.25	0.457
E9	salvia officinalis	Antimicrobial activity of herbal extracts on Staphylococcus aureus and Propionibacterium acnes	10.17660/ActaHortic.2005.679.11	ethanol	1.56	0.556039
